# Supplementary material for: Incidence and predictors of mortality among road traffic accident victims admitted to hospitals at Hawassa city, Ethiopia
Source: PLoS One. 2024 May 29;19(5):e0296946. doi: 10.1371/journal.pone.0296946 (PMC11135675; doi:10.1371/journal.pone.0296946)
Supplement: S1 File — (ZIP) [file pone.0296946.s001.zip]

Archive with 2 entries (2 files):
- 398-final.dta
- IRB Approval letter.pdf
